# Supplementary material for: Interlocking of co-opted developmental gene networks in Drosophila and the evolution of pre-adaptive novelty
Source: Nat Commun. 2023 Sep 15;14:5730. doi: 10.1038/s41467-023-41414-3 (PMC10504328; doi:10.1038/s41467-023-41414-3)
Supplement: Supplementary file 4 — Source Data [file 41467_2023_41414_MOESM4_ESM.xlsx]

## Sheet: Source Data Supplementary Fig.8
	Genotype	date	number	lenght Y	lenght X	Area
	OR	28422	195	315	353	124363
			192	324	336	108071
			193	318	330	102502
			194	290	338	119102
			191	318	347	122551
			197	304	314	105502
			196	300	368	125726
			189	281	345	109295
			188	288	354	106407
			201	297	322	102836
			198	313	334	112215
			190	305	356	119756
		20420	274	312	337	113012
			280	302	326	96467
			278	329	324	110633
			277	320	319	100373
			276	311	329	107538
			275	302	325	95721
	enD D2	20420	255	275	319	101364
			254	270	316	94434
			253	265	326	91637
			252	270	303	107011
			235	281	325	100692
			251	250	317	91464
			250	293	321	103275
			249	312	346	110998
			248	309	346	116129
			247	278	317	94296
			246	246	305	93935
			245	302	306	96388
			244	252	312	91295
			243	303	297	91565
			242	280	307	94506
			241	280	299	87303
			240	232	298	75885
			239	249	304	86489
			238	264	315	86604
			237	283	310	89240
			236	247	296	85490
	enD D3	20420	273	252	323	92979
			272	281	324	103558
			271	280	330	102402
			255	316	345	110948
			270	284	314	94643
			269	246	332	97559
			268	288	298	95613
			267	300	351	117084
			266	300	327	105783
			265	255	341	105358
			264	291	346	97420
			263	258	323	94809
			262	232	321	84804
			261	300	324	112271
			260	275	343	100697
			259	288	322	103120
			258	286	332	103998
			257	304	320	99094
			256	258	332	99223
	enD D2/Cyo	52022	299	308	293	94981
			307	297	310	99729
			294	274	278	84580
			297	302	295	99489
			298	301	311	107736
			301	295	276	88690
			295	278	294	92114
			300	281	284	81854
			308	283	300	85143
			306	277	288	83584
			304	273	302	91811
			309	330	288	99774
			303	298	279	89968
			305	319	289	103233
			296	271	293	84614
			293	260	292	85427
			292	312	297	94267
		20420	281	294	305	93006
			282	277	310	96081
			283	285	303	88976
			284	295	308	88826
			285	297	293	87107
			286	297	329	105678
			287	298	313	102351
			288	296	304	96754
			289	306	298	96710
			290	282	308	92841
			291	275	290	86850
